# Supplementary material for: A structured literature review of computer vision methods for insect identification
Source: J Insect Sci. 2026 Jul 30;26(4):ieag050. doi: 10.1093/jisesa/ieag050 (PMC13424446; doi:10.1093/jisesa/ieag050)
Supplement: ieag050_Supplementary_Data [file ieag050_supplementary_data.zip]

Archive with 4 entries (4 files):
- Supplementary Material 2 - 9 May.xlsx
- Supplementary Material 3.xlsx
- References for Supplementary Material 2.docx
- Supplementary Material 1.docx
