# Supplementary material for: A structured literature review of computer vision methods for insect identification
Source: J Insect Sci. 2026 Jul 30;26(4):ieag050. doi: 10.1093/jisesa/ieag050 (PMC13424446; doi:10.1093/jisesa/ieag050)
Supplement: ieag050_Supplementary_Data [file ieag050_supplementary_data.zip › Supplementary Material 2 - 9 May.xlsx]

## Sheet: Data Extraction
Supplementary Material 2 - Data Extraction
No	Reference	Taxonomy (Order-Family-Genus)	Dataset	Number of Species Studied	Life stage	Optical Device	Methodology LL | ML | DL	Algorithms	Performance Metrics	Mean Accuracy
1	Almryad and Kutucu 2020	-Lepidoptera-Lycaenidae, Nymphalidae, Pieridae, Hesperiidae-Polyommatus, Lycaena, Melitaea, Pieris, Aricia, Pyrgus, Plebejus, Nymphalis, Melanargia, Coenonympha	Own selection of 17 769 images from the Butterﬂies Monitoring & Photography Society of Turkey http://adamerkelebek.org but "Without getting a written permission for using the materials, texts and/or photos published at this site is prohibited under Act# 5846 of Republic of Turkey."	10	Adult	camera	DL	VGG ResNet	Accuracy	75.63%
2	Wang et al. 2017	-Hemiptera-Delphacidae-Sogatella, Nilaparvata, Laodelphax	Own acquisitions, 169 images, not public.	3	Adult	camera and external light source	ML	2D Fourrier transform SVM	Accuracy	92%%
3	Zhang et al. 2022	-Lepidoptera-Noctuidae-Spodoptera, Helicoverpa,Ostrinia, Mythimna, Conogethes, Athetis	Compilation of own acquisitions and inernet images, 5170 images, AOR.	36	Adult, Larvae	camera	DL	EfficientNet (ResNet) (DenseNet)	Accuracy	93.85%
4	Nasir et al. 2023	-Hymenoptera-Vespidae, Apidae-Vespa, Apis.	Own acquisitions, 14565 3D trajectories and 456287 IR images, AOR.	3	Adult	camera	DL+ML	squeezenet, resnet inception efficientnet xception mobilenet googlenet SVM, KNN, decision trees ensemble classifiers	Accuracy	97.1%
5	Gomes et al. 2023	-Hemiptera-Cicadellidae, Cercopidae, Delphacidae, Coreidae, Geocoridae, Anthocoridae, Pentatomidae, Cydnidae, Aphididae-Dalbulus, Deois, Peregrinus, Leptoglossus, Geocoris, Orius, Podisus, Scaptocoris, Rhopalosiphum-Lepidoptera-Crambidae, Pyralidae, Noctuidae-Diatraea, Elasmopalpus, Helicoverpa, Mocis, Spodoptera-Coleoptera-Coccinellidae, Melyridae, Chrysomelidae, Scarabaeidae-Cycloneda, Hippodam…	Own selection of 420 images from the Internet, Maize crops few-shot insect dataset, https://github.com/Jacocirino/Maize_crops_ few-shot_insect_dataset.git	28	Adult	not mentioned	DL	proposed FMLF − Multi-Layer Feature Fusion (ResNet, VGG, MobileNet)	Accuracy	80.82%
6	Tannous et al. 2023	-Diptera-Tephritidae-Bactrocera, Ceratitis.	Own acquisitions, 1826 images, AOR.	2	Adult	camera	DL	YOLO	Precision, Recall, F1 Score, mean average precision (mAP)	0.96
7	Badgujar et al. 2023a	-Coleoptera-Anobiidae, Tenebrionidae, Curculionidae, Silvanidae, Dermestidae-Lasioderma, Oryzaephilus, Sitophilus, Stegobium, Tribolium, Trogoderma.	Own acquisitions, 2630 images, AOR.	6	Adult	camera	DL	YOLO	Precision, Recall, mean average precision (mAP)	77%
8	Ong and Hamid 2022	-Diptera-Calliphoridae, Sarcophagidae-Chrysomya, Lucilia, Rhiniinae, Stomorhina, Sarcophaga.	Own acquisitions, Medical and forensically important flies, 2875 images, https://doi.org/10.6084/m9.figshare.19607193.v1	57	Adult	camera	DL	MobileNet Inception VGG Xception	Accuracy, Precision, Recall, F1 score	75%
9	Wen and Guyer 2012	-Diptera-Tephritidae-Rhagoletis-Lepidoptera-Tortricidae-Cydia, Argyrotaenia, Choristoneura, Platynota, Grapholita.	Own acquisitions, 1301 images, not public.	8	Adult	camera, microscope and external light source	ML	least square linear classifier (MLSLC), normal densities based linear classifier (NDLC), K nearest neighbor classifier (KNN), nearest mean classifier (NMC), decision tree (DT)	Accuracy	86.6%
10	Badgujar et al. 2023b	-Coleoptera-Bostrichidae, Laemophloeidae, Tenebrionidae, Curculionidae, Silvanidae-Rhyzopertha, Cryptolestes, Tribolium, Sitophilus, Oryzaephilus.	Own acquisitions, 500 images, not public.	5	Adult	camera	DL	ResNet MobileNet DarkNet (or Inception? text and table do not agree) EfficientNet	Accuracy	98%
11	Shen et al. 2018	-Coleoptera-Anobiidae, Bostrichidae, Curculionidae, Laemophloeidae, Silvanidae, Tenebrionidae-Cryptolestes, Lasioderma, Oryzaephilus, Sitophilus, Tribolium, Rhyzopertha.	Own acquisitions, 739 images, not public.	6	Adult	other devices (OITD)	DL	Faster R-CNN Inception VGG ResNet	mean Average Precision (mAP)	0.88
12	Zhu et al. 2016	-Lepidoptera-Geometridae, Noctuidae, Pyralidae, Hypercompe, Tortricidae, Erebidae-Agrotis, Agylla, Archips, Bradina, Eilema, Ephesia, Geometra, Herculia, Lithosia, Menophra, Miltochrista, Mocis, Naxa, Pangrapta, Pelosia, Pseudopanthera, Rhyacia, Scopula,	Own acquisitions, 1301 images, not public.	22	Adult	camera	DL+ML	AlexNet VGG SVM	Accuracy	1
13	Gerovichev et al. 2021	-Hemiptera-Thaumastocoridae, Aphalaridae-Glycaspis, Thaumastocoris-Hymenoptera-Encyrtidae-Psyllaephagus.	Own acquisitions, 104 images, not public	3	Adult	camera	DL	YOLO	Precision, Recall, mean average precision (mAP)	89%
14	Ramalingam et al. 2020	-Blattodea (formerly Isoptera)-Blattidae-Coleoptera-Chrysomelidae-Hemiptera-Aleyrodidae, Delphacidae, Cicadellidae, Pentatomidae-Hymenoptera-Formicidae-Lepidoptera-Sphingidae-Orthoptera-Gryllotalpidae.	Own compilation of aprrox. 10400 images from : Insect Images (https://www.insectimages.org/), IP102 (Wu et al 2019, https://github.com/xpwu95/IP102), Rice Knowledge Bank (http://www.knowledgebank.irri.org/) and Bugwood (https://www.bugwood.org/); not public.	12	Adult	camera	DL	Faster RCNN ResNet (YOLO, MobileNet, Inception)	Accuracy, Precision, Recall, F1 score	0.94
15	De Geus et al. 2019	-Coleoptera-Curculionidae-Tenebrionidae-Sitophilus, Tribolium-Lepidoptera-Gelechiidae-Sitotroga.	Own acquisitions, 1209 video frames, not public.	2	Adult	camera	ML	SVM	Accuracy	86.13%
16	Mamdouh and Khattab 2021	-Diptera-Tephritidae-Bactrocera (Species from the Leeds butterfly dataset)	Dacus Image Recognition Toolkit (Dacus et al. 2018), 848 images, supposedly public.	1	Adult, Larvae, eggs	camera and other devices (traps)	DL	YOLO	Precision, Recall, mean average precision (mAP), F1 Score	96.68%
17	Rustia et al. 2020	-Diptera-Drosophilidae, Sciaridae-Hemiptera-Aleyrodidae-Thysanoptera-Thriphidae.	Own acquisitions, 423 images, not public.	4	Adult	camera	DL	detection: YOLO classification: proposed CNNs	F1 score, mean counting accuracy,	91%
18	Cao et al. 2020	-Coleoptera-Coccinellidae, Dytiscidae-Diptera-Chloropidae-Chlorops, Oscinella, Meromyza-Lepidoptera-Noctuidae,Crambidae-Mythimna, Chilo, Scirpophaga, Sesamia-Hemiptera-Delphacidae-Nilaparvata, Sogatella, Laodelphax-Mantodea-Mantidae-Orthoptera-Acrididae-Schistocerca, Locusta, Nomadacris, Chortoicetes.	Compilation of own acquisitions and internet images, 1967 images, not public.	9	Adult, Larvae	not mentioned	DL	VGG Inception	Accuracy	97.39%
19	Blair et al. 2020	-Coleoptera-Carabidae-Brachinus, Calathus, Carabus, Cicindela, Chlaenius, Cyclotrachelus, Discoderus, Euryderus,Poecilus, Pterostichus, Scarites, Selenophorus, Synuchus, Pasimachus, Patrobus.	Own acquisitions, NEON carabid dataset, 3265 images, https://doi.org/10.17605/OSF.IO/2AEY7	25	Adult	camera	ML	KNN, LDA, NB, RF, ANN	Accuracy, Precision, Recall, F1 score	85%
20	Yu et al. 2022	-Coleoptera-Chrysomelidae, Curculionidae-Bruchus, Sitophilus.	Compilation of: - GP10, 1082 own images; - 4500 images from D0 dataset (Xie et al., 2018, supposedly public); not public.	10	Adult	not mentioned	DL	ResNet variation (ResNet, SENet, CPAM, FcaNet)	Accuracy, Precision, Recall, F1 score, ROC and AUC	98.16%
21	Guerrón et al. 2016	-Diptera-Ceratopogonidae-Culicoides.	Own acquisitions, approx. 100 images, not public	Not mentioned	Adult	microscope	LL	Otsu, Gaussian filter, morpho, Hough	-	Not available
22	Park et al. 2023	-Hemiptera-Alydidae-Riportus.	Own acquisitions, approx. 5500 images, not public.	1	Adult, Larvae, eggs	camera	DL	MRCNN, YOLO, Detectron	mean Average Precision (mAP)	97.54%
23	Lee et al. 2023	-Diptera-Culicidae, Chironomidae- Aedes, Anopheles, Culex, Chironomus.	Own acquisitions, 7096 RGB and UV images, not public.	12	Adult	camera	DL	Swin Transformer + Faster R-CNN (YOLO, ResNet + Faster R-CNN, ResNeXt + Faster R-CNN, RetinaNet)	Accuracy, Precision, Recall, F1 Score	97.1%
24	Tan et al. 2024	-Coleoptera-Scarabaeoidea-Dermaptera-Forficulidae-Hemiptera-Pentatomidae, Fulgoridae-Hymenoptera-Vespidae, Apidae-Blattodea (Formerly Isoptera)-Termitidae-Lepidoptera-Noctuidae, Hesperiidae, Lycaenidae, Pieridae, Nymphalidae-Odonata-Platycnemidae-Orthoptera-Gryllidae, Oedipodidae, Gryllotalpidae, Acrididae.	Own acquisitions, H130, 2115 hyperspecrtal images, AOR.	30	Adult	sensor	DL	proposed Two-Branch Self-Correlation Network (SVM, PCA ResNet, Mobilenet DenseNet)	Accuracy, Kappa Score	93.96%
25	Ebrahimi et al. 2017	-Diptera-Muscidae-Musca-Hemiptera-Aleyrodidae-Hymenoptera-Formicidae-Thysanoptera-Thripidae, Phlaeothripidae.	Own acquisitions, approx. 100 images, not public.	5	Adult, Larvae	camera	ML	SVM	mean square error (MSE), root of mean square error (RMSE), mean absolute error (MAE), mean percent error (MPE)	97.75%
26	Rimal et al. 2023	-Coleoptera-Attelabidae, Cerambycidae, Chrysomelidae, Curculionidae, Elateridae, Meloidae, Scarabaeidae-Deporaus, Rhytidodera, Xylotrechus, Oides, Phyllotreta, Dicladispa, Bothynoderes, Hypera, Lissorhoptrus, Sternochetus, Agriotes, Lytta, Mylabris,Holotrichia, Protaetia, Serica-Diptera-Anthomyiidae, Cecidomyiidae, Ephydridae, Muscidae, Tephritidae-Cerodontha, Pegomya, Dasineura, Orseolia, Sitodi…	IP102 (Wu et al., 2019)	102	Adult	mobile	DL	MobileNet	Accuracy	95.04%
27	Li et al. 2021	-Hemiptera-Aleyrodidae-Bemisia, Trialeurodes-Thysanoptera-Thripidae-Frankliniella.	Own acquisitions, 167 images, supposedly public.	2	Adult	others (image acquisition device for a laboratory)	DL	Faster R-CNN variation (Faster R-CNN)	F1 score, precision, recall	95.2%
28	Yalcin 2015	-Lepidoptera-Noctuidae-Helicoverpa.	Own acquisitions, approx. 200 images, not public.	Not mentioned	Adult	camera	ML	GMM, active contourss, Hu, Fourier Descriptors, KNN	Accuracy	0.88
29	Truong et al. 2018	-Hemiptera-Pentatomidae,Pseudococcidae, Coccidae, Diaspididae-Others non Insecta samples.	Own acquisitions, 2300 images, not public.	4	Adult	camera	ML and DL	SVM + CNN	Accuracy	99.24%
30	Xiong et al. 2024	-Diptera-Drosophilidae-Drosophila-Lepidoptera-Gracillariidae, Noctuidae, Tortricidae, Sesiidae-Grapholita, Helicoverpa, Phyllonorycter, Synanthedon.	Own acquisitions, 4793 images, AOR.	13	Adult	camera	DL+ML	ResNet like feature extraction SVM classification	Accuracy	99.30%
31	Hansen et al. 2022	-Diptera-Stratiomyidae-Hermetia-Orthoptera-Gryllidae-Acheta.	Own acquistions: 310 visible light + 310 IR black soldier fly images and 100 cricket images, AOR.	2	Larvae, Adult	IoT (Raspberry Pi Camera)	DL, (ML)	MobileNet Yolo VGG SVM	Precision, Recall, F1 Score	93%
32	Lu et al. 2019	-Diptera-Muscidae, Calliphoridae, Drosophilidae, Sciaridae, Mycetophilidae, Cecidomyiidae, Psychodidae..-Hemiptera-Aleyrodidae-Thysanoptera.	Own acquisitions, 7854 images, not public.	5	Adult	IoT (Raspberry Pi Camera)	DL	GANs	F1 Score	94%
33	Cannet et al. 2023a	-Diptera-Psychodidae-Phlebotomus, Sergentomya, Lutzomyia.	1762 images from Diptera WIPs (Sereno, D. et al. 2024) https://doi.org/10.6084/m9.figshare.24444937.v1	17	Adult	camera and microscope	DL	MobileNet variation	Accuracy	77.8%
34	Sun et al. 2018	-Coleoptera-Cruculionidae-Dendroctonus, Ips, Polygraphus.	Own acquisitions, 490 images, supposedly public	6	Adult	camera and external light source	DL	RetinaNet variation (RetinaNet)	AUC	74.6%
35	Huddar et al. 2012	-Hemiptera-Aleyrodidae-Thysanoptera.	Own acquisitions, approx. 100 images, not public.	1	Adult	camera	LL	YCbCr, Relative Difference in Pixel Intensities Erosion and dilatation Moore Neihbor tracing	Accuracy	0.96
36	Popkov et al. 2022	-Hemiptera-Miridae-Adelphocoris, Phytocoris, Orthotylus, Campylomma, Alloeonotus, Brachycoleus, Calocoris, Closterotomus, Epimecellus, Mermitelocerus, Odontoplatys, Stenotus.	Compilation of: - own acquisitions, 2792 images, supposedly public; - 391 images from iNaturalist (https://www.inaturalist.org/) and Waarnemingen (https://waarnemingen.be/).	26	Adult	camera	DL	MobileNet, ResNet WideResNet	Precision, Recall, F1 Score	99%
37	Rodríguez et al. 2021	-Hemiptera-Aleyrodidae.	Own acquisitions, 220 images, not public.	1	Adult	camera	LL	quaterions, Gaussian LP filter Sagwine’s color edge detection HSV	Precision, Recall, F1 Score	Not available
38	Hong et al. 2021	-Hemiptera-Margarodidae-Matsucoccus.	Own acquisitions, 50 images, not public.	1	Adult, eggs	camera and external light source	DL	Faster R-CNN EfficientDet, MoblieNet, RetinaNet	Average Precision, Accuracy	95%
39	Gupta and Homchan 2021	-Orthoptera-Gryllidae-Acheta, Gryllus.	Own acquisitions, 2626 images of which 20 are public: https://github.com/yashmgupta/Insect-species- detection-	2	Adult	camera	DL	MobileNet	Accuracy	1
40	Ikeda et al. 2021	-Lepidoptera-Crambidae, Noctuidae-Cnaphalocrocis, Ostrinia -Mythimna, Spodoptera- Hemiptera-Cicadellidae-Nephotettix.	Own compilation of 635 images, VegeCare-dataset, made of: - own aquisitions; - Kaggle (https://www.kaggle.com/); - PlantVillage (Hughes et al. 2015); - (Xie et al. 2015); not public.	4	Adult, Larvae, eggs	not mentioned	DL	- Retinanet	Accuracy	96%
41	Asgari et al. 2022	-Diptera-Culicidae-Ades, Anopheles, Culex.	Own compilation of: - 4290 images from MosquitoDL (Park et al 2020), https://github.com/jypark1994/MosquitoDL; - 1404 images from Dataset of Vector Mosquito Images (Pise et al. 2022), https://data.mendeley.com/datasets/88s6fvgg2p/4 ; - 1023 images from Aedes Mosquitos Dataset, https://www.kaggle.com/datasets/pradeepisawasan/aedes-mosquitos/data ; - 6548 images from (Goodwin et al 2021), AOR; not …	28	Adult	not mentioned	DL	VGG	Accuracy, Precision, Recall, F1 Score	98.2%
42	Park et al. 2020	-Diptera-Culicidae-Ades, Anopheles, Culex.	Own acquisitions, MosquitoDL, 3600 images, https://github.com/jypark1994/MosquitoDL	8	Adult	microscope	DL	VGG ResNet SqueezeNet	Accuracy	97.19%
43	Huang et al. 2022	-Hemiptera-Aleyrodidae, Aphididae-Bemisia, Myzus-Lepidoptera-Noctuidae-Helicoverpa, Spodoptera-Thysanoptera-Thripidae-Thrips-Other non Insecta.	Own compilation of 419 images from: - Integrated Pest Management Images, https://www.ipmimages.org/ ; - National Bureau of Agricultural Insect Resource, https://www.nbair.res.in/ ; - Google search results; AOR.	8	Adult, Larvae	not mentioned	DL+ML	AlexNet Inception VGG ResNet Discriminant Analysis SVM KNN	Accuracy, Precision, Recall, F1 Score	97.12 %
44	Agarwal et al. 2020	-Coleoptera-Dermestidae-Trogoderma.	Own acquisitions, 2000 hyperspectral images, not public.	2	Adult, Larvae	microscope and external light source	DL	CNN and Capsule Network	Accuracy	96.2%
45	Huang et al. 2021	-Blattodea (formerly Isoptera)-Blattidae-Coleoptera-Chrysomelidae-Hemiptera-Aleyrodidae, Delphacidae, Cicadellidae, Pentatomidae-Hymenoptera-Formicidae-Lepidoptera-Sphingidae-Orthoptera-Gryllotalpidae.	Own acquisitions, DL-termite-identification, 24000 images, https://github.com/bio-it-station/DL-termite-identification	4	Adult	mobile	LL+DL	Otsu, filtering, skeleton, Hough MobileNet	Accuracy	93.0%
46	Murali et al. 2019	-Diptera-Drosophilidae-Drosophila.	288000 images from “Drosophilia melanogaster” dataset https://doi.org/10.5683/SP2/JP4WDF	1	Adult	camera	DL	ResNet	Accuracy	98.0%
47	Fujisawa et al. 2023	-Coleoptera-Brentidae, Carabidae, Chrysomelidae, Cryptophagidae, Curculionidae, Latridiidae, Leiodidae, Melyridae, Ptiliidae, Staphylinidae:Scaphidiinae, Staphylinidae, Tenebrionidae.	Compilation of 2793 images from: - own aquisitions; - images from SITE-100 (Bian et al 2022), https://www.flickr.com/photos/site-100/; Bulk images, https://datadryad.org/dataset/doi:10.5061/dryad.05qfttf4f .	NA	Adult	microscope	DL (ML)	VGG SVM	Accuracy, Precision, Recall, F1-Score	90.0%
48	Ong and Ahmad 2022	-Diptera-Calliphoridae, Sarcophagidae, Rhiniidae-Chrysomya, Lucilia, Sarcophaga, Rhiniinae, Stomorhina.	Own acquisitions, Medical and forensically important flies, 2876 images, https://doi.org/10.6084/m9.figshare.19607193.v1	1	Adult	camera	DL	Google Creative Lab—Teachable Machine	Accuracy	Not available
49	Wang et al. 2022	-Lepidoptera-Gracillariidae, Tortricidae, Carposinidae-Lithocolletis, Grapholita, Carposina.	Own acquisitions, 561 images, not public.	3	Adult, Larvae	camera	DL	Faster RCNN + VGG Faster RCNN + ResNet	Average Precision (AP), Accuracy	99.50%
50	Remboski et al. 2018	-Diptera-Tephritidae-Anastrepha, Ceratitis.	Own acquisitions, 99 images, not public.	2	Adult	IoT (Raspberry Pi Camera)	ML	SVM KNN Decision Tree GNB	Precision, Recall, F1 Score, Accuracy	86.38%
51	Martins et al. 2019	-Diptera-Tephritidae-Ceratitis, Grapholita-Lepidoptera-Tortricidae.	Own acquisitions, 662 images, not public.	2	Adult	IoT (Raspberry Pi Camera)	DL	ResNet ResNeXt Inception SqueezeNet	Precision, F1 Score, recall, specificity	90.60%,
52	Wang et al. 2021	-Diptera-Tephritidae-Anastrepha, Bactrocera, Carpomya, Ceratitis, Dacus, Rhagoletis, Toxotrypana, Zeugodacus.	Own acquisitions, AFIS2.0 extends AFIS1.0, 2083 images, samples supposedly public	83	Adult, Larvae	camera and microscope	DL	Mask R-CNN AlexNet	Accuracy	94%
53	Machraoui et al. 2018	-Diptera-Psychodidae-Phlebotomus.	Own aquisitions, 91 videos, not public.	3	Adult	camera	ML	GMM, filtering, morphology, Kalman filter, Hungarian algorithm ANN, SVM, KNN	Precision, Recall, UAC, F1 Score, Accuracy	91%%
54	Liu et al. 2022a	-Lepidoptera-Noctuidae.	Own acquisitions, 10420 images, not public	3	Larvae, Adult	camera, external light source and sensor	DL	feature selection: gradient boosting Iterative Decision Tree − GBDT, CART, classifier: ResNet variations (SVM, back-propagantion neural network − BPNN)	Accuracy, F1 Score	96%
55	Cochero et al. 2022	-Hemiptera-Reduvidae, Cimicidae, Coreidae-Triatoma, Rhodnius, Panstrongylus, Apiomerus, Brontostoma, Cosmoclopius, Cimex Leptoglossus, Pachylis Spartocera, Zelus, Zelurus.	Own acquisitions, GeoVin, 563 images, https://github.com/lpattori/GeoVin_train	15	Adult, Larvae	mobile	DL	ResNet	Accuracy	92.85%
56	Chen et al. 2024	-Coleoptera-Chrysomelidae, Scarabaeidae, Attelabidae-Colaspoides, Anomala, Paratrachelophorus-Lepidoptera-Tortricidae-Adoxophyes, Archips-Blattodea (Formerly Isoptera)-Termitidae.	Own data, 948 insect images, AOR.	50	Adult	others	DL	Inception variation with VGG backbone (MobileNet, Faster RCNN, YOLO, M2Det)	Accuracy, Precision, Recall, F1 Score	95.87%
57	Nazri et al. 2018	-Hemiptera-Delphacidae, Cicadellidae-Sogatella, Nephotettix, Nilaparvata.	Own aquisitions, BPH and BENIGN, 687 images, https://figshare.com/articles/DATASET_BPH_and_BENIGN/7015658	1	Adult	camera	LL+DL	EDM VGG	Accuracy, recall, Specificity, AUC	0.95
58	Barboza Da Silva et al. 2021	-Coleoptera-Curculionidae-Sitophilus.	Own acquisitions, 426 images, AOR	1	Adult, Larvae, eggs	others (image acquisition device for a laboratory)	DL	Inception - ResNet Xception MobileNet	Accuracy, recall, Specificity, F1 Score, Precision	86.30%
59	Tuda and Luna-Maldonado 2020	-Coleoptera-Chrysomelidae-Callosobruchus-Hymenoptera-Pteromalidae, Braconidae-Anisopteromalus, Heterospilus.	Own acquisitions, 600 images, not public.	3	Adult	others (scanner)	ML	- Logistic Model Trees (LMT) - Random Forest - Support Vector Machine (SVM) - Simple Logistic Regression - Multilayer Perceptron - AdaBoost	Recall	94.1%
60	Shen et al. 2024	-Diptera-Tephritidae-Anastrepha, Ceratitis, Rhagoletis, Bactrocera.	Own compilation from iNaturalist, TF4, 3409 images, https://github.com/Dukeshen1/Tephritid-Recognition	4	Adult	mobile, camera and microscope	DL+ML	ResNet + KNN / SVM / Gaussian NB EfficientNet	Accuracy, Precision, Recall, F1 Score	86.48%
61	Crnojević et al. 2014	-Diptera-Syrphidae-Chrysotoxum, Melanostoma.	Own acquisitions, 868 wing images, supposedly public.	11	Adult	camera and microscope	ML	HOG, Convex Hulls, SVM,	Recall, Precision, False Positive Rate	81.6%
62	Liu et al. 2022b	-Hemiptera-Aleyrodoidea, Aphididae-Diptera-Agromyzidae.	Own acquisitions, 2893 images, not public.	4	Adult	others (image acquisition device for a laboratory)	DL+ML	YOLO variation with k-means (YOLO, Faster R-CNN, SSD)	mean average precision (mAP), Average Precision (AP)	95.2%
63	Dai et al. 2020	-Coleoptera-Chrysomelidae, Curculionidae-Aulacophora, Ceutorhynchus, Dicladispa, Luperomorpha, Phyllotreta, Strongyllodes-Lepidoptera-Crambidae, Erebidae, Noctuidae, Pieridae, Plutellidae-Chilo, Maruca, Plutella, Pieris, Porthesia, Sesamia, Spilosoma, Spodoptera-Hymenoptera-Cynipidae, Tenthredinidae-Hemiptera-Aleyrodidae, Alydidae, Cercopidae, Cicadellidae, Coccidae, Coreidae, Fulgoridae, Malcida…	Own compilation: - 1440 images from (Xie et al 2015), supposedly public; - 4285 images from (Xie et al 2018), supposedly public; not public. (Xie et al. 2015; Xie et al. 2018)	61	Adult	camera	DL	GAN + classification with - AlexNet - VGG - Inception - ResNet - ResneXt - DenseNet - MobileNet - ShuffleNet	Accuracy, Recall	98.85%
64	Cannet et al. 2023b	-Diptera-Culicidae-Aedes.	494 images from Diptera WIPS: https://doi.org/10.6084/m9.figshare.24444937.v1	24	Adult	camera and microscope	DL	MobileNet variation	Accuracy	97.0%
65	Bisgin et al. 2022	-Coleoptera-Anthribidae, Anobiidae, Bostrichidae, Chrysomelidae, Curculionidae, Dermestidae, Laemophloeidae, Silvanidae, Tenebrionidae-Araecerus, Lasioderma, Stegobium, Rhyzopthera, Callosobruchus, Sitophilus, Attagenus, Trogoderma, Cryptolestes, Ahasverus, Cathartus, Oryzaephilus, Cynaeus, Gnatocerus, Latheticus, Lophocateres, Palorus, Tribolium.	Own acquisitions, 540 images, supposedly public.	27	Adult	microscope	DL	custom CNN	Accuracy, Precision, Recall, Specificity, Matthews Correlation Coefficient (MCC)	0.9
66	Rossi De Gasperis et al. 2017	-Coleoptera-Cerambycidae-Rosalia, Morimus.	Own acquisitions, 370 images, not public.	1	Adult	camera	LL	I3SC semi automatic tracing algorithm	-	92.1%
67	Li et al. 2022	-Hemiptera-Aleyrodidae-Bemisia-Thysanoptera-Thripidae-Frankliniella.	Own acquisitions, 1518 images, AOR	2	Adult	others (image acquisition device for a laboratory)	ML	YCbCr, Watershed, + SVM	Accuracy, Recall, False Positive Rate	91.85%
68	Isawasan et al. 2023	-Diptera-Culicidae-Aedes.	4800 images from the Aedes Mosquitos Dataset (Ong et al 2021) https://www.kaggle.com/pradeepisawasan/aedes-mosquitos/metadata .	2	Adult	not mentioned	DL	MobileNet VGG	Accuracy, Precision, Recall, Specificity, F1 Score	90%
69	Hadi et al. 2021	-Coleoptera-Coccinellidae-Epilachna-Diptera-Sepsidae, Sarcophagidae-Sepsis, Themira,Sarcophaga-Hemiptera-Alydidae, Cicadellidae-Bothrogonia, Leptocorisa.	Own acquisitions, 720 images, not public	5	Adult	IoT (Raspberry Pi Camera)	LL	Morphology	Accuracy	85.2%
70	Buschbacher et al. 2020	-Hymenoptera-Apoidea-Lepidoptera-Rhopalocera.	Own datasets: - 7595 images from previos work, not public. - 300 images from collaborator, not public.	124	Adult	mobile	DL	MobileNet B-CNN Inception	Accuracy, Precision, Recall, F1 Score	96.72%
71	Carvajal et al. 2017	-Lepidoptera-Nymphalidae, Hesperiidae, Riodinidae-Adelpha, Catonephele, Eunica, Euptychia, Eurybia, Euselasia, Forsterinaria, Callicore, Corades, Eretris, Astraptes, Calpodini, Dalla, Epargyreus, Eurybia, Euselasia.	2799 images from the Inventory of Butterfly Species of Sangay National Parc, https://www.sangay.eu/en/	15	Adult	camera	DL	AlexNet, VGG	Accuracy	92%
72	Yang et al. 2023	-Coleoptera-Tenebrionidae, Curculionidae.	Own acquisitions, 4000 images, AOR	2	Adult	others (image acquisition device for a laboratory)	DL	Faster R-CNN based proposition: MCSNet+ (VGG, ResNet)	Average Precision (AP), mean Average Precision (mAP)	94.27%
73	Wu et al. 2019	-Coleoptera-Attelabidae, Cerambycidae, Chrysomelidae, Curculionidae, Elateridae, Meloidae, Scarabaeidae-Deporaus, Rhytidodera, Xylotrechus, Oides, Phyllotreta, Dicladispa, Bothynoderes, Hypera, Lissorhoptrus, Sternochetus, Agriotes, Lytta, Mylabris,Holotrichia, Protaetia, Serica-Diptera-Anthomyiidae, Cecidomyiidae, Ephydridae, Muscidae, Tephritidae-Cerodontha, Pegomya, Dasineura, Orseolia, Sitodi…	IP102, 75000 images, https://github.com/ xpwu95/IP102.	102	Adult, Larvae, eggs	not mentioned	ML and DL	Features: Color Histogram, Gabor, Gist, SIFT, SURF Deep features: AlexNet, GoogleNet, VGG, ResNet Classifiers: SVM and KNN Deep classifiers: AlexNet, GoogleNet, VGG, ResNet	Precision, Recall, F1 Score, Accuracy, G-mean, AUC	89.0%
74	Niyigena et al. 2023	-Thysanoptera-Thripidae-Scirtothrips, Drepanothrips.	Own acquisitions, 2932 reflectance images and 2932 transmittance images, not public	2	Adult	mobile	DL	YOLO, Faster R-CNN MobileNet EfficientDet	mean average precision (mAP)	93.7%
75	Abdelghani et al. 2021	-Hemiptera-Reduviidae, Pentatomidae, Coreidae, Lygaeidae-Coleoptera-Curculionidae.	Own compilation of images: - 2030 from (Gurgel-Gonçalves et al. 2017) - from Kissing Bugs and Chagas Disease in the United States, https://kissingbug.tamu.edu/ , - from Insect Images, https://www.insectimages.org/ - 5586 Google image search results; not public. (Gurgel-Gonçalves et al. 2017)	51	Adult, Larvae	others (image acquisition device for a laboratory)	DL	VGG variation (Feed-Forward Neural Network − FNN, Random Forest, other DL, SVM)	Accuracy, Precision, Recall	97.32%
76	Chen et al. 2021	-Hemiptera-Pseudococcidae, Coccidae-Diaspididae.	Own data, 635 images, not public.	3	Adult, eggs	mobile	DL	Faster R-CNN, SSD, YOLO	Precision, Recall, F1 Score	97%
77	Ratnayake et al. 2021	-Hymenoptera-Apidae-Apis.	Own acquisitions, Honeybee video tracking data, 7 video sequences and 2799 images, https://bridges.monash.edu/articles/dataset/Honeybee_video_tracking_data/12895433	1	Adult	mobile	DL+ML	detection: YOLO , segmentation: KNN + GMM, morphology,	Accuracy	86.6%
78	Liu and Chahl 2018	-Lepidoptera-Geometridae, Noctuidae, Plutellidae, Saturniidae-Anisota, Plutella, Lithophane-Orthoptera-Acrididae, Pyrgomorphidae-Chortoicetes, Atractomorpha-Dermaptera-Forficulidae-Forficula-Other non Insecta.	Own acquisitions, 1668 multispectral acquisitions, not public.	12	Adult,Larvae	camera	LL	Normalized hypercube, hyper-hue and SAM	False Positive Rate, False Negative Rate (FNR)	Not available
79	Amrani et al. 2023	-Hemiptera-Aphididae-Diuraphis, Myzus.	Own labelling, AphColDat, 376 images from AgriPest (Wang et al 2021), AOR (Wang et al. 2021)	Not mentioned	Adult, Larvae	not mentioned	DL	Faster R-CNN SDD YOLO EfficientNet RetinaNet Fast R-CNN Cascade R-CNN FCOS backbones: ResNet, MobileNet, DarkNet, EfficientNet	Average Precision (AP), mean Average Precision (mAP), Recall, F1 Score, Accuracy	87.8%
80	Liu et al. 2019	-Lepidoptera-Noctuidae, Crambidae-Mythimna, Helicoverpa, Proxenus, Spodoptera, Sesamia, Agrotis, Mamestra, Hadula, Cnaphalocrocis, Ostrinia-Coleoptera-Scarabaeidae, Elateridae-Holotrichia, Anomala, Agriotes-Orthoptera-Gryllotalpidae-Gryllotalpa.	Own acquisitions, Multi-class Pest Dataset 2018, 88670 images, not public	16	Adult	camera and external light source	DL	proposed PestNet (SSD, FasterRCNN) backbones: ZF, VGG, ResNet	Precision, Recall, Average Precision (AP), mean average precision (mAP)	75.46%
81	Kalfas et al. 2023	-Diptera-Agromyzidae-Chromatomyia, Phytomyza-Hemiptera-Aphididae-Eriosoma, Pemphigus, Schizoneura-Hymenoptera-Ichneumonidae-Other fly.	Own acquisitions, 731 image, AOR.	4	Adult, Larvae, eggs	camera	DL	YOLO	Precision, Recall, mean average precision (mAP), Accuracy	76%
82	Kargar et al. 2024	Hemiptera-Pentatomidae-Hyalomorpha.	Compilation of own acquisitions and data from the internet, Brown Marmored Stink Bug Dataset 686 images: https://doi.org/10.5281/zenodo.7887046	1	Adult	camera	LL+DL	LL pre-processing and detection: grayscale, smoothing, Otsu, blobdetector DL classification: Two propositions based on either Depthwise Separable Convolutions or Standard Convoluitions (LeNet, MobileNet, SqueezeNet, VGG)	accuracy, precision, recall, F1 score	90.2%
83	Pise and Patil 2023	-Diptera-Culicidae-Aedes, Aopheles, Culex.	Own acquisitions, "Dataset of Vector Mosquito Images", 2640 images, https://data.mendeley.com/datasets/88s6fvgg2p/4 (Pise et al. 2022)	3	Adult	mobile	LL+DL	VGG, ResNet, GoogLeNet	accuracy	96%
84	Gong et al. 2023	-Coleoptera-Scarabaeidae-Holotrichia-Hemiptera-Delphacidae-Nilaparvata-Lepidoptera-Crambidae, Noctuidae-Naranga, Agrotis, Mythimna, Helicoverpa, Nilaparvata-Orthoptera-Gryllotalpidae, Gryllidae.	Own acquisitions, 4236 images, not public.	10	Adult	camera	DL	DenseNet based proposition (VGG, ResNet, DenseNet)	Accuracy	98.28%
85	Li et al. 2023	-Diptera-Agromyzidae-Liriomyza, Phytomyza.	Own aquisitions, 8523 images, AOR	5	Adult, Larvae	mobile	DL	ResNet variation, (DenseNet, ResNeXt, MobileNet, EfficientNet, and ResNeSt)	Accuracy, Precision, Recall, F1 score	99.88%
86	Sittinger et al. 2024	-Diptera-Syrphidae-Episyrphus, Eupeodes, Scaeva, Syrphus-Other Insecta.	Own acquisitions:, -.Insect Detect training 1335 images, https://doi.org/10.5281/zenodo.7725941 ; - Insect Detect classification, 21000 images, https://doi.org/10.5281/zenodo.8325384 .	27	Adult	others (OpenCV and sensor)	DL	YOLO	mean average precision (mAP), precision, recall	96.9%
87	Brandt et al. 2024	-Coleoptera-Chrysomelidae, Cetoniidae-Leptinotarsa, Cetonia-Diptera-Tachinida, Syrphidae-Sarcophaga, Syrphus, Episyrphus, Eristalis, Scaeva-Hymenoptera-Apidae, Vespidae-Apis, Vespa, Polistes-Mercoptera-Panorpidae-Panorpa.	Own acquisitions, 1154 annotated images, not public.	16	Adult	IoT (Raspberry Pi Camera)	DL	segmentation: U-Net, classification: proposed CNN, (ResNet, MobileNet)	Accuracy	93.45%
88	Qing et al. 2020	-Lepidoptera-Noctuidae, Crambidae-Chilo, Cnaphalocrocis, Sesamia-Hemiptera-Delphacidae-Sogatella.	Own acquisitions, 98486 images, not public.	5	Adult, Larvae	camera	DL	CaffeNet, VGG, GoogleNet, ResNet, Cifar	Precision, False Positive Rate	90.3%
89	Chulu et al. 2019	-Lepidoptera-Noctuidae, Crambidae-Spodoptera, Helicoverpa, Agrotis, Busseola, Sesamia, Ostrinia, Chilo-Diptera-,	Compilation of own aquisitions and data from the internet, 1150 images, not public.	1	Adult	camera	DL	Inception	Accuracy	0.82
90	Venegas et al. 2021	-Coleoptera-Coccinellidae-Coccinella.	Own compilation of images from iNaturalist, Ladybird beetle images, 2300 images: https://osf.io/x6cv9/	Not mentioned	Adult	not mentioned	LL+DL	LL detection: saliency map, simple linear iterative clustering, active countour DL classification: 4 CNN propositions	AUC, Accuracy, Precision, Recall	0.92
91	Wang et al. 2020	-Coleoptera-Scarabaeidae, Cerambycidae, Lucanidae, Coccinellidae-Anomala, Apriona, Anoplophora, Prosopocoilus, Coccinella-Lepidoptera-Erebidae, Hesperiidae, Nymphalidae, Papilionidae, Pieridae-Papilio, Pieris, Parnara, Pergesa, Ctenuchidae, Stichophthalma-Orthoptera-Mantodea-Gryllidae, Empusidae, Tettigoniidae-Gryllulus, Gongylus, Paratenodera/Hierodula, Tettigoniida-Hemiptera-Cicadidae-Platylomi…	Compilation of own acquisitions and internet images, CPAF, 73635 images, supposedly public.	20	Adult, Larvae	mobile	DL	proposed CNN: CPAFNet (VGG, Inception, ResNet)	Accuracy	92.63%
92	Zhang et al. 2024	-Coleoptera-Curculonidae, Coccinellidae, Cerambycidae, Scarabaeidae- Hylurgus, Arhopalus, Cryphalus, Coccinella..-Diptera-Drosophilidae-	Own acquisitions, 2572 images, AOR.	4	Adult	camera	DL	Detection: YOLOX Classification: MobileNet	Precision, mean average precision (mAP). F1 Score	98%
93	He et al. 2020	-Hemiptera-Delphacidae-Nilaparvata, Sogatella, Laodelphax.	Own acquisitions, 4600 images, not public.	1	Adult, Larvae	mobile	DL	detection: Faster R-CNN variation (YOLO)	Precision, Recall	94.64%
94	Kathole et al. 2024	-Coleoptera-Hemiptera-Hymenoptera-Thysanoptera.	IP102: https://github.com/xpwu95/IP102	102	Adult	camera	DL	detection: YOLO classification: CNN LSTM variation (Particle Swarm Optimization Tunicate Swarm Algorithm, deer Hunting Optimization Algorithm, Honey Badger Algorithm, LSTM, other pest classification CNNs)	MCC, F1 Score, Precision, Recall, Specificity, False Discovery Rate (FDR), NPV, False Negative Rate (FNR), False Positive Rate (FPR)	88.9%
95	Cannet et al. 2022	-Diptera-Glossinidae-Glossinus.	Own acquisitions, 1766 images, AOR.	23	Adult	camera and microscope	DL	MobileNet variation	Accuracy	97%
96	Wang et al. 2024	Diptera-Drosophilidae-Lepidoptera-Papilionidae-Sarpedon, Milon, Doson, Chironides, Eurypylus, Meyeri.	Own acquisitions, 1400 spectral curves and 1400 RGB images, supposedly public.	6	Adult	camera	LL+DL	proposed CNNs (ResNet, VGG)	Accuracy	92.36%
97	Shirali et al. 2024	-Hymenoptera-Diapriidae, Ismaridae-Aneurhynchus, Basalys, Coptera, Entomacis, Idiotypa, Monelata, Paramesius, Psilus, Ismarus.	Own acquisitions, 2257 images, not public.	11	Adult	camera and microscope	DL	ConvNeXt BEiT Tranformer YOLO	Accuracy, F1 Score,	96%
98	Li et al. 2019	-Hemiptera-Aphididae, Delphacidae-Hymenoptera-Cephidae-Other non Insecta order members.	Own acquisitions, 4400 images, not public.	4	Adult, Larvae	others (image acquisition device for a laboratory)	DL	Feature Pyramid Network with ResNet backbone (DAG CNN, HR)	Average Precision (AP), mean average precision (mAP)	83.23%
99	Jin et al. 2024	-Hemiptera-Aphididae-Bemisia, Trialeurodes-Lepidoptera-Noctuidae-Helicoverpa-Hemiptera-Aleyrodidae.	Compilation of own acquisitions and internet images, 2388 images, supposedly public.	8	Adult	camera	DL+ML	detection: YOLO clustering: k-means	Precision, Recall, mean average precision (mAP)	92.7%
100	Dai et al. 2022	-Diptera-Tephritidae-Hemiptera-Psyllidae.	Own acquisitions, Citrus Psyllid Detection Dataset, 500 images, supposedly public.	2	Adult	mobile and camera	DL	Cascade R-CNN variation (VGG, ResNet, HRNet)	average precision (AP), mean average precision (mAP),	90.21%
101	Stojnić et al. 2021	-Hymenoptera-Apidae-Apis, Bombus.	Own acquisitions and synthetic data, BEE4EXP, 6 videos, https://doi.org/10.5281/zenodo.4400650	1	Adult	camera	DL	U-Net variation	recall, precision, F1 score	0.86
102	Bjerge et al. 2022	-Diptera-Syrphidae-Eupeodes, Episyrphus-Coleoptera-Coccinellidae-Coccinella-Hymenoptera-Apidae-Apis, Bombus-Lepidoptera-Nymphalidae-Aglais.	Own acquisitiions, 7878 images, not public.	8	Adult	others(webcam)	DL	YOLO	Precision, Recall, mean average precision (mAP)	0.89
103	Preti et al. 2021	-Lepidoptera-Torticidae.	Own acqusitions, 684 images, not public.	1	Adult	mobile	DL	CNN	Accuracy, Recall, Precision	91%
104	Bjerge et al. 2021	-Lepidoptera-Noctuidae-Agrotis, Amphypyra, Autographa, Hoplodrina, Mythimna, Noctua, Xestia.	Own acquisitions, MCC-trap, 2000 images, https://github.com/kimbjerge/MCC-trap.	8	Adult	webcam	DL	custom CNN	False Positive Rate, Accuracy	93%
105	Silva et al. 2020	-Lepidoptera-Nymphalidae, Lycaenidae, Papilionidae, Pieridae-Danaus, Heliconius, Junonia, Nymphalis, Vanessa, Lycaena, Papilio, Pieris.	Leeds Butterfly dataset https://www.josiahwang.com/dataset/leedsbutterfly/ (Wang et al. 2009)	10	Adult	camera	ML	feature extraction: Histogram of Gradiants − HOG, Local Binary Patterns − LBP classification: Partial Least Squares − PLS	accuracy	74.11%
106	Sun et al. 2022	-Lepidoptera-Crambidae-Cnaphalocrocis-Hemiptera-Delphacidae-Sogatella, Nilaparvata.	Own acquisitions, 2430 images, supposedly public.	3	Adult	others (searchlight trap)	DL	YOLO variation (YOLO, Faster R-CNN)	Precision, Recall, F1 Score	Not available
107	Zhu and Zhang 2013	-Lepidoptera-Erebidae, Geometridae, Noctuidae, Crambidae-Agylla, Eilema, Pangrapta, Pseudopanthera, Scopula, Rhyacia, Bradina, Herculia.	Own acquisitions, 579 images, not public.	10	Adult	camera	ML	feature extraction: locality-constrained Linear coding − LLC, superpixel location local color descriptor, Simple Linear Iterative Clustering − SLIC classification: classification and regression tree − CART (SIFT + SPM + SVM, nearest neighbor based on super pixels and integrated region Matching, local mean color feaures + SVM)	Accuracy	96.17%
108	Linfeng et al. 2023	-Hemiptera-Pentatomidae / Scutelleridae, Aphididae, Delphacidae, Alydidae, Pentatomidae-Eurygaster, Sitobion, Rhopalosiphum, Nilaparvata, Sogatella, Leptocorisa, Halyomorpha-Lepidoptera-Noctuidae-Spodoptera, Helicoverpa..-Mantodea-	Own selection of 15905 images from PlantVillage, Vegetation pests and diseases data set: https://data.mendeley.com/datasets/scygy762tr/1	10	Adult, Larvae, eggs	not mentioned	DL	Proposed MSSN Multi-Scale Sharing Network	Accuracy, Precision, Recall, F1 score, mean average precision (mAP), Geometric mean (GM), Accuracy	86.35%
109	Lim et al. 2018	-Hemiptera-Cicadidae, Gerridae, Pentatomidae-Lepidoptera-Crambidae, Drepanidae, Geometridae, Sphingidae, Limacodidae, Papilionidae, Pieridae, Nymphalidae, Lycaenidae, Papilionidae, Saturniidae -Abraxas, Comostola, Monema, Actias...-Coleoptera-Carabidae, Cerambycidae, Coccinellidae, Lucanidae, Scarabaeidae-Hymenoptera-Apidae, Vespidae-Apis, Vespa-Orthoptera-Acrididae, Gryllidae.	Compilation of own acquisitions and internet images, 29722 images, not public.	30	Adult	mobile	DL	Inception	Accuracy	0.94
110	Mottos and Feris 2014	-Lepidoptera-Nymphalidae, Lycaenidae, Papilionidae, Pieridae-Danaus, Heliconius, Junonia, Nymphalis, Vanessa, Lycaena, Papilio, Pieris.	Leeds Butterfly dataset :https://www.josiahwang.com/dataset/leedsbutterfly/ (Wang et al. 2009)	112	Adult	mobile	ML		Accuracy	0.808
111	Rustia et al. 2023	-Diptera-Tephritidae, Drosophilidae, Sciaridae, Mycetophilidae, Cecidomyiidae, Psychodidae-Hemiptera-Cicadellidae-Thysanoptera-Thripidae.	Own acquisitions, 247 images, AOR.	7	Adult	IoT (Raspberry Pi Camera)	DL	detection: YOLO classification: Tree-based of 5 CNN	Accuracy, F1 Score, mean average precision (mAP)	0.96
