# Supplementary material for: A structured literature review of computer vision methods for insect identification
Source: J Insect Sci. 2026 Jul 30;26(4):ieag050. doi: 10.1093/jisesa/ieag050 (PMC13424446; doi:10.1093/jisesa/ieag050)
Supplement: ieag050_Supplementary_Data [file ieag050_supplementary_data.zip › Supplementary Material 3.xlsx]

## Sheet: Datasets
Supplementary Material 3 - Datasets
Name	Reference	Scope	Number of images	Used outside original team	Public link
AdaMerOs-Butterflies of Turkey	http://adamerkelebek.org	MOAD	671888 images	✔️	http://adamerkelebek.org
Bugwood Image Database	https://images.bugwood.org/	MOAD	331811 images	✔️	https://images.bugwood.org/
iNaturalist	https://www.inaturalist.org/	MOAD	>76000000 images	✔️	https://www.inaturalist.org/
IP102	Wu et al. 2019	MOAD	75000 images	✔️	https://github.com/xpwu95/IP102
National Bureau of Agricultural Insect Resource	https://www.nbair.res.in/databases	MOAD	Unknown (database repository)	✔️	https://www.nbair.res.in/databases
SITE-100	Bian et al. 2022	MOAD	34301 images	✔️	https://www.flickr.com/photos/site-100/
Waarnemingen	https://waarnemingen.be/	MOAD	Unknown	✔️	https://waarnemingen.be/
Aedes Mosquitos Dataset	Ong et al. 2021	ASD	4120 images	✔️	https://www.kaggle.com/datasets/pradeepisawasan/aedes-mosquitos/data
Dataset of Vector Mosquito Images	Pise et al. 2022	ASD	44 images	✔️	https://data.mendeley.com/datasets/88s6fvgg2p/4
Inventory of Butterfly Species of Sangay National Parc		ASD	2799 images	✔️	https://www.sangay.eu/en/
Leeds Butterfly dataset	Wang et al. 2009	ASD	832 images	✔️	https://www.josiahwang.com/dataset/leedsbutterfly/
MosquitoDL	Park et al. 2020	ASD	3600 images	✔️	https://github.com/jypark1994/MosquitoDL
BEE4EXP	Stojnić et al. 2021	ASD	6 videos		https://doi.org/10.5281/zenodo.4400650
BPH and BENIGN	Nazri et al. 2018	ASD	122 images		https://figshare.com/articles/DATASET_BPH_and_BENIGN/7015658
Brown Marmored Stink Bug Dataset	Kargar et al. 2024	ASD	687 images		https://doi.org/10.5281/zenodo.7887046
Bulk images	Fujisawa et al. 2023	ASD	2754 images		https://datadryad.org/dataset/doi:10.5061/dryad.05qfttf4f
Diptera WIPS	Sereno et al. 2024	ASD	5516 images		https://doi.org/10.6084/m9.figshare.24444937.v1
DL-termite-identification	Huang et al. 2021	ASD	24000 images		https://github.com/bio-it-station/DL-termite-identification
Drosophilia melanogaster dataset	Schneider et al. 2018	ASD	180 videos as image frames		https://doi.org/10.5683/SP2/JP4WDF
GeoVin	Cochero et al. 2022	ASD	563 images		https://github.com/lpattori/GeoVin_train
Honeybee video tracking data	Ratnayake et al. 2021	ASD	7 video sequences and 2799 images		https://bridges.monash.edu/articles/dataset/Honeybee_video_tracking_data/12895433
Insect Detect classification	Sittinger et al. 2024	ASD	21000 images		https://doi.org/10.5281/zenodo.8325384
Insect Detect training	Sittinger et al. 2024	ASD	1335 images		https://doi.org/10.5281/zenodo.7725941
Ladybird beetle images	Venegas et al. 2021	ASD	2300 images		https://osf.io/x6cv9/
Maize crops few-shot insect dataset	Gomes et al. 2023	ASD	420 images		https://github.com/Jacocirino/Maize_crops_few-shot_insect_dataset.git
MCC-trap	Bjerge et al. 2021	ASD	2000 images		https://github.com/kimbjerge/MCC-trap
Medical and forensically important flies	Ong & Hamid 2022	ASD	2875 images		https://doi.org/10.6084/m9.figshare.19607193.v1
NEON carabid dataset	Blair et al. 2020	ASD	3265 images		https://doi.org/10.17605/OSF.IO/2AEY7
TF4	Shen et al. 2024	ASD	3409 images		https://github.com/Dukeshen1/Tephritid-Recognition
Vegetation pests and diseases data set	Linfeng et al. 2023	ASD	15905 images		https://data.mendeley.com/datasets/scygy762tr/1
